# Supplementary material for: Psychological Distress and Trust in University Management Among International Students During the COVID-19 Pandemic
Source: Front Psychol. 2021 Jun 18;12:679661. doi: 10.3389/fpsyg.2021.679661 (PMC8250427; doi:10.3389/fpsyg.2021.679661)
Supplement: Supplementary file 1 [file Data_Sheet_1.xlsx]

## Sheet: Sheet1
id	status	education	marital	nationality	b1	i1	i2	c1	c2	id1	id2	cn1	cn2	b2	a1	a2	a3	a4	a5	a6	a7	a8	a9	a10	p1	p2	p3	p4	p5	p6	p7	p8	p9	p10	p11	s1	s2	s3	s4	s5	s6	comp	k1	k2	k3	k4	k5	location	gender
1	Foreigner Student	Phd	Single	Africa	5	4	4	4	4	4	4	4	4	3	4	2	4	4	4	2	4	4	2	4	1	1	0	1	1	1	1	1	1	1	1	0	1	0	0	0	1	4	1	1	1	1	1	1	1
2	Foreigner Student	Phd	Married	Asia	5	5	4	4	5	4	4	4	4	5	5	4	4	4	4	4	4	2	1	3	1	1	1	1	1	1	1	1	1	1	1	0	0	0	0	0	0	5	0	0	0	1	0	1	1
3	Foreigner Student	Phd	Married	Asia	5	5	4	4	4	4	4	5	4	5	2	1	1	1	1	3	1	2	4	5	0	0	0	1	1	1	1	1	1	1	1	0	0	0	0	0	0	4	1	1	0	1	0	1	1
4	Foreigner Student	Phd	Single	Asia	5	5	4	5	5	5	5	4	4	4	4	2	5	4	2	2	4	3	2	2	1	1	0	0	1	1	1	1	1	1	1	0	0	0	0	0	0	5	1	1	1	1	0	1	1
5	Foreigner Student	Phd	Single	Africa	4	3	3	4	4	3	1	3	3	2	1	1	1	1	1	1	1	2	1	1	0	1	0	1	1	1	1	1	1	1	1	0	0	0	0	0	0	2	1	0	1	1	0	1	0
6	Foreigner Student	Phd	Single	Asia	4	3	3	3	3	4	4	4	4	4	3	3	3	3	3	3	3	2	2	3	1	1	0	1	0	1	1	1	1	1	0	0	0	0	0	0	0	2	1	0	0	1	1	1	1
7	Foreigner Student	Undergraduate	Single	America	4	4	4	4	4	3	3	4	4	4	3	3	2	2	1	1	3	2	2	3	1	1	1	1	1	1	1	1	1	1	0	0	0	1	0	0	0	4	1	1	1	1	1	1	1
8	Foreigner Student	Master's	Single	Asia	5	5	5	5	4	3	3	5	4	4	1	1	1	1	1	1	1	1	3	2	1	1	0	1	0	1	1	1	1	1	0	0	0	0	0	0	0	2	0	0	0	1	0	1	1
9	Foreigner Student	Master's	Married	Africa	4	4	4	4	4	2	2	2	2	4	2	2	2	2	2	2	2	2	2	3	1	1	1	1	1	1	1	0	1	1	0	1	1	0	0	0	1	5	1	0	0	1	0	1	1
10	Foreigner Student	Phd	Single	Africa	4	4	3	4	3	3	3	3	4	4	4	4	4	3	3	4	3	4	2	4	1	1	1	1	1	1	1	1	1	1	1	0	0	0	0	0	0	3	1	0	1	1	1	1	1
11	Foreigner Researcher	Phd	Married	Asia	5	4	4	4	4	5	4	4	4	4	4	4	3	2	3	2	3	3	2	4	1	1	1	1	1	1	1	1	1	1	1	0	0	0	0	0	0	4	0	0	1	1	0	0	0
12	Foreigner Student	Master's	Single	Africa	3	3	2	3	3	3	3	3	2	2	2	2	2	4	3	2	1	2	2	2	1	1	1	1	1	1	1	1	1	1	0	0	0	0	0	0	0	4	1	1	1	1	1	1	0
13	Foreigner Student	Phd	Single	Asia	5	5	5	5	5	5	5	5	5	5	2	1	1	2	2	1	2	2	2	2	1	1	1	1	1	1	1	1	1	1	1	0	0	0	0	0	0	4	1	1	1	1	1	1	0
14	Foreigner Student	Master's	Single	Africa	5	5	5	5	4	4	4	5	4	5	2	2	2	2	2	2	2	2	2	3	1	1	1	1	1	1	1	1	1	1	1	0	0	0	0	0	0	4	1	1	1	1	1	1	0
15	Foreigner Student	Master's	Single	Africa	4	4	4	4	4	4	4	4	4	4	3	1	4	1	2	2	2	3	2	2	1	1	1	1	0	1	1	1	1	0	0	0	0	0	0	0	0	4	1	0	1	1	1	1	0
16	Foreigner Student	Phd	Married	Africa	4	4	4	4	4	4	4	4	4	4	4	3	2	2	2	2	3	1	2	3	1	1	1	0	1	1	1	0	0	1	1	0	0	0	0	0	0	4	1	1	0	1	0	1	1
17	Foreigner Student	Master's	Single	Asia	5	5	4	5	2	4	2	4	3	4	4	4	5	4	5	2	2	2	1	4	1	1	0	0	0	1	1	0	0	1	1	1	0	0	1	1	1	4	1	1	1	0	0	0	1
18	Foreigner Student	Phd	Single	Africa	5	5	4	4	5	5	5	5	5	5	3	2	2	3	4	4	2	2	1	3	1	1	1	1	1	1	1	1	1	1	1	0	0	0	0	0	0	4	0	0	0	1	1	1	0
19	Foreigner Student	Master's	Single	Africa	4	4	4	4	4	4	4	4	4	5	4	5	4	2	4	4	4	5	3	3	1	1	1	1	1	1	1	0	1	1	1	0	0	0	0	0	0	3	0	0	0	1	0	1	0
20	Foreigner Student	Master's	Single	Asia	5	5	5	4	4	5	4	5	5	4	2	2	2	2	2	2	2	2	2	2	1	1	1	1	1	1	1	1	1	1	1	0	0	0	0	0	0	5	1	1	1	1	1	0	1
21	Foreigner Student	Phd	Married	Asia	5	5	4	5	5	4	4	5	5	5	4	4	5	4	4	2	5	4	4	3	0	1	1	1	1	1	1	1	1	1	1	0	0	0	0	0	0	4	0	0	0	1	0	0	1
22	Foreigner Student	Phd	Single	Asia	3	2	3	4	3	2	3	2	3	3	4	4	4	4	4	4	4	3	4	4	1	1	1	1	0	1	1	1	1	1	1	0	0	0	0	0	1	5	1	0	1	1	1	1	1
23	Foreigner Student	Phd	Single	Other	5	5	4	4	5	4	5	5	5	5	3	4	4	3	3	3	4	3	2	2	1	1	1	1	1	1	1	1	1	1	1	0	0	0	0	0	0	3	1	0	1	0	0	1	1
24	Foreigner Student	Phd	Single	Asia	4	3	4	3	3	2	2	3	4	4	1	2	1	1	2	1	1	2	4	3	1	1	0	1	1	0	0	0	1	1	1	0	0	0	0	1	0	4	0	0	0	1	0	0	0
25	Foreigner Student	Master's	Single	Asia	5	4	4	4	4	4	3	4	2	3	2	2	1	2	3	1	1	3	2	3	1	1	1	1	1	1	1	1	1	1	0	0	0	0	0	0	1	4	0	0	1	1	0	0	0
26	Foreigner Student	Master's	Single	Europe	5	5	5	5	5	5	5	5	5	5	1	1	1	1	1	1	1	1	1	5	1	1	1	1	1	1	1	1	1	1	1	1	1	0	0	0	0	5	1	1	1	1	1	1	1
27	Foreigner Student	Phd	Single	Asia	5	5	5	5	5	5	5	5	5	5	1	1	1	3	1	3	1	1	1	3	1	1	1	1	1	1	1	1	1	1	1	0	0	0	0	0	0	5	1	0	1	1	1	0	1
28	Foreigner Student	Master's	Single	Asia	5	5	5	5	5	5	5	5	4	5	4	3	3	3	3	2	3	2	2	3	1	1	1	1	1	1	1	1	1	1	1	0	0	0	0	0	0	5	1	1	1	1	0	1	0
29	Foreigner Student	Phd	Married	Asia	5	5	5	4	4	4	4	4	5	4	4	3	4	2	4	3	3	2	2	2	1	1	1	1	1	1	1	1	1	1	1	0	0	0	0	0	0	4	1	0	1	1	1	0	1
30	Foreigner Student	Master's	Single	Asia	4	4	4	4	4	4	4	4	4	4	4	3	4	3	3	3	4	4	2	3	1	1	1	1	1	1	1	1	1	1	1	0	0	0	0	0	0	4	1	0	1	1	0	0	1
31	Foreigner Student	Master's	Single	Asia	5	5	4	4	5	5	4	4	5	4	2	2	2	2	2	2	2	2	1	2	1	1	1	1	0	1	1	1	1	1	1	0	0	0	0	0	0	5	1	0	1	1	1	0	1
32	Foreigner Student	Master's	Single	Asia	4	5	5	4	3	3	3	4	3	4	3	1	2	3	2	2	3	1	1	5	1	1	1	1	1	1	1	1	1	1	0	0	0	0	0	0	0	3	1	1	0	1	0	0	1
33	Foreigner Student	Undergraduate	Single	Asia	2	4	4	4	4	4	4	4	4	4	4	4	4	2	4	3	4	3	4	2	1	1	1	1	1	1	1	1	1	1	1	0	0	0	0	0	0	4	0	1	0	1	0	0	0
34	Foreigner Student	Phd	Single	Asia	3	1	2	1	2	4	5	3	3	2	4	3	4	3	4	5	3	4	1	3	0	1	0	1	0	1	1	1	1	1	1	0	0	0	0	0	0	5	1	0	1	1	1	1	1
35	Foreigner Student	Phd	Single	Asia	5	5	5	5	5	5	5	5	5	5	4	3	4	2	2	2	4	3	4	5	1	1	1	1	1	1	1	1	1	1	0	1	0	0	0	0	0	4	0	0	0	1	1	0	0
36	Foreigner Student	Master's	Single	Asia	5	5	4	4	5	5	4	5	5	5	3	4	4	4	4	4	4	1	2	4	1	1	1	1	1	1	1	1	1	1	1	0	0	0	0	1	0	5	1	1	1	1	1	0	1
37	Foreigner Student	Phd	Single	Asia	5	5	5	5	5	5	5	5	5	5	4	4	4	4	4	4	3	4	1	2	1	1	1	1	1	1	1	1	1	1	0	0	0	0	0	0	0	4	1	0	1	1	0	0	1
38	Foreigner Student	Master's	Single	Africa	5	5	5	4	5	5	4	5	5	4	3	2	3	1	1	4	4	3	1	2	1	1	1	1	1	1	1	0	0	1	0	0	0	0	0	0	0	4	1	0	1	1	0	1	1
39	Foreigner Student	Master's	Single	Asia	3	4	3	3	3	4	3	4	3	2	4	3	4	3	4	4	4	3	4	3	1	1	1	0	0	1	1	1	0	1	0	0	0	1	0	0	0	3	1	0	0	1	0	0	0
40	Foreigner Student	Master's	Single	Asia	5	5	3	5	5	5	4	5	5	5	4	5	5	4	5	5	3	4	5	4	1	1	1	1	0	1	1	1	1	1	1	1	0	0	0	0	0	5	1	0	1	1	0	1	1
41	Foreigner Student	Master's	Married	Asia	4	4	4	4	4	2	3	4	4	4	2	2	2	2	2	2	2	2	3	2	1	1	1	1	1	1	1	1	1	1	1	0	0	0	0	0	0	4	1	1	0	1	0	0	0
42	Foreigner Student	Phd	Single	Asia	4	3	4	3	4	4	3	4	4	3	4	4	3	2	2	2	2	3	2	4	1	1	1	1	1	1	1	1	1	1	0	0	0	0	0	0	0	4	1	0	0	1	0	0	0
43	Foreigner Student	Master's	Single	Asia	5	5	5	4	5	5	5	4	5	4	4	4	4	3	3	3	4	3	3	2	1	1	1	1	1	1	1	1	1	1	0	0	0	0	0	0	0	3	1	0	0	1	0	0	0
44	Foreigner Student	Phd	Married	Africa	5	5	4	4	5	4	4	4	3	3	5	2	3	3	4	4	5	4	4	4	1	1	1	1	0	1	1	1	1	1	0	0	0	0	0	0	0	5	1	1	1	1	1	0	1
45	Foreigner Student	Phd	Married	Asia	5	4	4	3	4	4	3	3	4	4	3	2	4	2	2	2	3	2	1	3	1	1	1	1	0	1	1	1	0	1	0	0	0	0	0	0	0	5	1	0	0	1	1	0	0
46	Foreigner Student	Phd	Married	Asia	4	4	4	4	4	4	4	4	4	4	4	4	4	4	4	4	4	2	4	2	1	1	1	1	1	1	1	1	1	1	1	0	0	0	0	0	0	4	1	0	0	0	0	1	1
47	Foreigner Student	Master's	Single	Asia	5	5	5	5	5	5	4	5	5	5	3	3	3	3	3	2	3	2	2	3	1	1	1	1	1	1	1	1	1	1	1	0	0	0	0	0	0	5	1	0	0	1	0	0	0
48	Foreigner Student	Master's	Married	Asia	4	4	1	1	1	3	4	5	5	5	4	4	3	3	4	5	5	1	3	3	1	1	1	1	1	1	1	1	1	1	1	0	0	0	0	0	0	4	1	0	0	1	0	1	1
49	Foreigner Student	Phd	Married	Asia	5	5	1	5	5	4	4	4	4	4	3	4	2	3	4	4	4	2	2	2	1	1	1	1	1	1	1	1	0	1	1	0	0	0	0	0	0	1	0	0	0	1	0	0	1
50	Foreigner Student	Phd	Single	Asia	5	5	5	5	5	5	5	5	5	5	2	2	1	1	1	1	1	1	1	2	1	1	1	1	1	1	1	1	1	1	1	0	0	0	0	0	0	5	1	0	0	1	0	0	0
51	Foreigner Student	Master's	Married	Asia	5	5	5	5	5	5	5	5	5	5	5	5	5	4	2	2	5	5	1	1	1	1	1	1	1	1	1	1	1	1	1	0	0	0	0	0	1	5	0	1	1	1	1	0	0
52	Foreigner Researcher	Phd	Single	Asia	5	4	5	4	4	4	4	4	4	4	3	4	4	4	4	4	4	3	2	2	1	1	1	1	1	1	1	1	1	1	1	0	0	0	0	1	0	3	1	0	0	1	0	1	1
53	Foreigner Student	Phd	Single	Asia	5	5	5	5	5	5	5	5	5	5	5	5	5	4	2	3	5	4	1	5	0	1	1	1	1	1	1	1	1	1	0	0	0	0	0	0	0	5	1	0	1	1	1	1	0
54	Foreigner Student	Undergraduate	Single	Asia	4	3	4	4	4	5	3	4	4	4	2	2	3	3	3	2	3	1	2	2	1	1	1	1	1	1	1	1	1	1	0	0	0	0	0	0	0	5	0	0	0	1	0	0	1
55	Foreigner Student	Master's	Single	Asia	2	4	3	3	4	3	2	3	2	5	3	3	3	3	3	3	3	2	3	2	1	1	0	1	1	1	1	1	1	0	0	0	0	0	0	0	0	4	1	0	1	0	0	0	1
56	Foreigner Student	Phd	Married	Africa	5	5	5	5	4	5	4	4	5	4	4	4	4	3	1	4	3	2	1	2	1	1	1	1	1	1	1	0	1	1	1	0	0	0	0	0	0	4	1	1	0	1	1	1	1
57	Foreigner Student	Master's	Single	Asia	5	4	4	4	4	4	5	5	4	5	4	4	4	4	4	3	3	4	4	2	1	1	1	1	1	1	1	1	1	1	1	1	0	1	1	1	0	2	0	1	0	1	1	0	0
58	Foreigner Student	Master's	Single	Asia	5	5	5	5	5	5	5	5	5	5	3	3	3	3	3	3	3	2	2	3	1	1	1	1	1	1	1	1	1	1	1	0	0	0	0	0	0	5	1	0	1	1	0	1	1
59	Foreigner Student	Phd	Married	Asia	4	5	4	5	4	4	4	4	3	4	3	5	4	1	4	3	1	2	2	3	1	1	1	1	1	1	1	1	1	1	1	0	0	0	0	0	0	5	0	0	1	1	0	0	0
60	Foreigner Student	Undergraduate	Single	Europe	5	4	4	4	5	4	4	5	5	4	1	1	1	1	1	1	2	1	3	4	1	1	0	1	1	1	1	1	1	1	0	0	0	0	0	0	0	2	0	1	1	1	0	1	0
61	Foreigner Student	Master's	Single	Other	3	4	3	3	4	3	3	3	2	2	4	5	4	4	4	4	4	4	2	2	0	1	1	1	1	1	1	1	1	0	1	0	0	0	0	1	0	5	1	1	1	1	0	0	1
62	Foreigner Student	Phd	Married	Asia	3	3	3	4	3	3	4	3	2	2	3	2	2	2	2	2	2	3	2	3	1	1	1	1	1	1	1	1	1	1	0	0	0	0	0	0	0	4	1	1	1	1	0	0	0
63	Foreigner Student	Master's	Single	Asia	4	4	4	4	4	4	4	4	4	4	3	5	4	3	3	4	3	3	3	3	1	1	1	1	1	1	1	1	1	1	1	0	0	0	0	0	0	4	0	1	1	1	1	0	0
64	Foreigner Student	Master's	Single	Asia	4	5	4	5	5	4	4	4	4	3	2	2	3	2	3	4	3	3	2	3	1	1	1	1	0	1	1	1	0	1	1	0	0	0	0	0	0	5	1	0	0	1	1	0	0
65	Foreigner Student	Master's	Married	Africa	4	4	4	4	4	4	4	4	4	4	1	3	3	3	3	3	1	2	2	3	0	1	1	1	1	1	1	0	1	1	1	0	0	0	0	0	0	4	0	1	1	1	1	1	1
66	Foreigner Student	Undergraduate	Single	Asia	4	5	4	3	4	4	3	5	5	4	3	4	4	2	2	3	3	3	2	3	1	1	1	1	1	1	1	1	1	1	1	0	0	0	0	0	0	3	1	0	1	1	0	0	1
67	Foreigner Researcher	Master's	Single	Middle East	3	1	1	1	3	3	1	2	2	2	3	3	3	3	3	3	3	3	3	3	1	1	1	1	1	1	1	1	1	1	1	0	0	0	0	0	0	5	1	0	0	1	1	0	1
68	Foreigner Teacher	Phd	Single	Africa	2	3	2	2	2	2	2	3	2	2	3	4	4	2	2	2	2	2	2	2	1	0	1	1	1	1	1	1	0	0	1	0	0	0	0	0	0	4	1	1	0	1	1	0	0
69	Foreigner Student	Phd	Single	Asia	5	5	5	5	5	4	5	5	5	5	3	2	3	3	4	3	3	2	2	3	1	1	1	1	1	1	1	1	1	1	1	0	0	0	0	0	0	4	1	1	1	1	1	0	0
70	Foreigner Student	Master's	Single	America	4	4	3	3	4	3	3	4	4	4	3	3	3	3	3	3	3	3	3	3	0	1	0	1	0	1	1	1	1	1	0	0	0	0	0	0	0	3	1	1	0	1	0	1	1
71	Foreigner Student	Phd	Single	Asia	4	4	5	4	4	4	4	4	4	5	3	3	3	3	3	3	3	2	3	3	1	1	1	1	1	1	1	1	1	1	1	0	0	0	0	0	0	3	1	0	1	1	1	0	0
72	Foreigner Student	Phd	Single	Asia	4	4	4	4	4	4	4	4	4	4	4	2	4	2	2	4	4	3	3	3	1	1	1	1	1	1	1	1	1	1	1	0	0	0	0	0	0	4	1	0	0	1	1	0	1
73	Foreigner Student	Undergraduate	Single	Asia	4	3	2	3	3	3	2	3	3	3	4	4	3	2	2	3	3	3	4	4	1	1	0	1	1	1	1	1	1	0	0	0	0	0	0	0	0	4	0	0	1	1	0	1	1
74	Foreigner Student	Phd	Married	Asia	5	4	4	4	4	3	3	4	4	4	2	2	2	1	1	1	1	1	2	5	1	1	1	1	1	1	1	1	1	0	0	0	0	0	0	0	0	5	1	0	0	1	0	0	1
75	Foreigner Researcher	Phd	Single	Asia	4	4	4	4	4	4	4	5	5	4	4	2	2	4	4	4	4	2	4	2	1	1	1	1	1	1	1	1	1	1	1	1	0	0	0	0	0	4	1	0	1	0	0	1	1
76	Foreigner Student	Master's	Single	Asia	5	4	4	5	5	5	5	5	5	5	3	3	4	2	2	2	2	2	1	3	1	1	1	1	1	1	1	1	1	1	1	0	0	0	0	0	0	5	0	0	1	1	0	1	1
77	Foreigner Student	Phd	Married	Asia	5	5	5	5	5	5	5	5	4	4	4	5	3	4	3	2	4	3	3	4	1	1	1	1	1	1	1	1	1	1	1	0	0	0	0	0	0	4	1	0	1	1	1	0	0
78	Foreigner Student	Undergraduate	Single	Other	4	4	4	5	4	5	5	4	4	4	4	4	3	2	2	1	2	2	2	4	0	1	1	1	1	1	1	1	0	1	1	0	0	0	0	0	0	3	0	0	0	1	1	1	0
79	Foreigner Student	Phd	Single	Asia	4	4	4	4	4	2	4	4	4	1	5	5	4	5	4	4	4	1	1	5	0	1	1	1	1	1	1	1	1	0	0	1	1	1	0	1	0	1	1	0	1	1	0	1	0
80	Foreigner Student	Undergraduate	Single	Africa	3	3	3	3	3	3	4	4	4	3	2	3	2	3	4	3	4	3	5	4	1	1	0	1	0	1	1	1	1	1	1	1	1	0	0	0	0	1	0	1	0	1	1	0	1
81	Foreigner Student	Phd	Married	Asia	4	4	4	4	3	3	3	3	4	4	3	4	4	3	4	4	4	4	2	2	1	1	1	1	1	1	1	1	1	1	0	0	0	0	0	0	0	3	1	0	0	0	0	1	1
82	Foreigner Student	Phd	Single	Middle East	5	5	5	5	4	4	4	4	5	5	5	5	4	3	4	4	4	4	1	5	1	1	1	1	0	1	1	0	1	1	0	0	0	0	0	0	0	5	1	0	1	1	0	1	1
83	Foreigner Student	Undergraduate	Single	Asia	5	4	4	4	4	4	3	4	4	4	3	3	3	2	2	2	3	2	1	4	1	1	1	1	1	1	1	1	1	1	1	0	0	0	0	0	0	3	1	0	0	1	1	1	0
84	Foreigner Student	Master's	Married	Asia	4	4	4	4	4	4	3	4	4	4	4	5	4	4	4	4	4	5	3	3	1	1	1	1	1	1	1	1	1	1	0	0	0	0	0	0	0	4	0	1	1	1	0	0	0
85	Foreigner Student	Phd	Married	Asia	5	5	4	4	5	5	3	4	5	5	4	5	5	4	5	5	5	4	5	5	1	1	1	1	1	1	1	1	1	1	1	0	0	0	0	0	0	3	1	0	1	1	0	1	1
86	Foreigner Student	Phd	Single	Asia	4	4	3	2	3	4	3	3	4	3	4	3	4	4	4	3	2	4	3	4	1	1	1	1	1	1	1	1	1	1	0	0	0	0	0	0	0	4	1	0	0	1	1	1	0
87	Foreigner Student	Master's	Single	Asia	4	5	4	4	4	4	4	4	4	4	3	4	3	4	3	3	3	2	4	3	1	1	1	0	1	1	1	1	1	0	0	0	0	0	0	0	0	4	1	0	1	1	1	0	0
88	Foreigner Student	Undergraduate	Single	Africa	4	3	3	4	3	5	1	3	1	3	3	1	1	1	1	1	1	1	3	5	1	1	1	1	1	1	1	0	1	1	1	0	0	0	0	0	0	4	0	1	1	1	0	1	1
89	Foreigner Student	Master's	Single	Europe	3	3	2	3	2	3	3	4	3	3	4	1	4	4	4	3	4	5	5	2	1	1	1	1	0	1	1	1	1	0	0	0	0	0	0	0	0	4	0	0	1	0	0	1	0
90	Foreigner Student	Master's	Single	Asia	5	4	4	4	4	5	4	5	5	4	4	4	4	4	4	3	3	4	2	4	1	1	1	1	1	1	1	1	1	1	1	0	0	0	0	0	0	4	1	1	0	1	0	1	0
91	Foreigner Student	Phd	Single	Asia	5	5	4	5	5	4	4	4	4	5	4	4	3	4	3	3	4	3	1	4	1	1	1	1	1	1	1	1	1	1	1	0	0	0	0	0	0	3	0	1	0	1	1	0	1
92	Foreigner Student	Phd	Married	Africa	4	4	3	4	4	4	3	3	4	4	3	4	3	3	2	2	3	2	2	3	1	1	1	1	1	1	1	1	1	1	1	0	0	0	0	0	0	5	0	0	0	1	0	1	0
93	Foreigner Student	Master's	Single	Africa	5	4	5	5	4	3	4	5	5	3	3	2	5	1	3	1	2	1	3	2	1	1	1	1	1	1	1	1	1	1	1	0	0	0	0	0	0	2	1	0	1	1	1	0	0
94	Foreigner Student	Phd	Single	Asia	4	5	4	4	4	4	4	4	4	4	4	4	4	4	4	2	2	1	2	3	1	1	1	1	0	1	1	1	1	1	0	0	0	0	0	0	0	3	1	0	0	1	0	1	1
95	Foreigner Student	Phd	Single	Africa	4	4	3	4	4	3	3	4	4	4	2	2	2	2	1	2	2	2	2	2	1	1	1	1	1	1	1	0	0	0	0	0	0	0	0	0	0	3	0	1	1	1	1	1	1
96	Foreigner Student	Master's	Single	Asia	4	4	3	5	5	4	4	5	3	4	1	3	1	4	5	4	4	2	2	2	1	1	1	1	1	1	1	1	1	1	0	1	0	1	0	0	1	5	0	0	0	0	1	0	0
97	Foreigner Student	Phd	Single	Asia	4	3	3	4	4	3	3	4	4	3	3	3	4	2	2	4	4	4	3	2	1	1	0	1	0	1	1	1	1	1	1	0	0	0	0	0	0	5	1	1	0	1	1	0	0
98	Foreigner Student	Phd	Single	Asia	4	5	5	5	5	5	5	5	5	5	4	4	4	4	4	4	4	3	1	5	1	1	1	1	1	1	1	1	1	1	1	0	0	0	0	0	0	1	1	0	1	1	0	1	1
99	Foreigner Student	Undergraduate	Single	Other	5	3	2	3	5	4	4	2	5	5	5	2	3	1	3	3	5	2	1	1	1	1	1	1	1	1	1	1	1	1	1	0	0	0	0	0	0	5	1	0	1	1	0	0	1
100	Foreigner Student	Phd	Single	Asia	4	4	5	5	4	4	4	4	5	5	2	2	2	2	2	2	2	2	2	4	1	1	1	1	1	1	1	1	1	1	1	0	1	0	0	0	0	4	1	1	0	1	1	1	1
101	Foreigner Student	Phd	Married	Asia	4	4	4	3	4	4	4	3	4	2	2	3	4	3	2	2	2	3	1	3	1	1	1	1	1	1	1	1	1	1	1	0	0	0	0	0	0	5	0	0	0	1	0	0	1
102	Foreigner Student	Master's	Single	Asia	4	4	4	4	4	4	4	4	4	4	2	1	1	2	1	1	1	2	2	5	1	1	1	1	1	1	1	1	1	1	1	0	0	0	0	0	0	4	1	0	1	0	0	0	1
103	Foreigner Student	Phd	Single	Other	5	5	5	4	4	5	4	4	4	3	5	5	5	4	4	4	3	4	3	4	0	1	1	1	1	1	1	1	1	1	1	0	0	0	0	0	0	3	0	0	1	1	0	1	1
104	Foreigner Student	Phd	Single	Asia	5	5	4	4	5	5	4	4	4	4	3	3	3	3	3	3	3	3	3	3	1	1	1	1	1	1	1	1	1	1	1	0	0	0	0	0	0	5	1	0	1	1	1	1	0
105	Foreigner Student	Master's	Single	Asia	4	4	4	4	4	4	4	4	5	4	2	2	2	2	4	2	4	2	2	4	1	1	1	1	1	1	1	1	1	1	1	0	0	0	0	0	0	4	1	1	0	1	0	1	1
106	Foreigner Student	Phd	Married	Asia	5	4	4	4	4	4	4	4	4	4	4	5	4	4	4	4	4	4	4	4	1	1	1	1	1	1	1	1	1	1	1	0	0	0	0	0	0	4	1	1	0	1	1	1	1
107	Foreigner Student	Phd	Single	Europe	4	2	4	2	4	4	4	4	4	4	2	2	2	1	1	1	1	1	1	4	0	1	1	1	1	1	1	1	1	1	1	0	0	0	0	0	0	4	1	0	1	1	1	1	0
108	Foreigner Student	Phd	Single	Africa	4	4	4	4	4	4	4	4	4	4	4	4	4	4	4	4	4	4	2	2	0	1	1	1	0	1	1	1	1	1	1	0	0	0	0	0	0	4	1	1	1	1	0	0	1
109	Foreigner Student	Master's	Married	Other	1	1	1	1	1	1	1	1	1	1	3	2	5	2	4	2	3	2	1	3	1	1	1	1	1	1	1	0	1	1	1	0	0	0	0	0	0	5	0	0	1	1	0	1	1
110	Foreigner Student	Master's	Single	Europe	5	5	4	5	5	5	5	5	4	5	4	4	4	4	4	4	4	4	4	4	1	1	1	1	1	1	1	1	1	1	1	0	0	0	0	0	0	5	1	0	1	1	0	0	1
111	Foreigner Student	Undergraduate	Single	Other	4	4	4	3	3	4	4	4	4	4	3	5	3	5	5	2	1	4	2	4	1	1	1	0	0	1	0	1	0	1	0	0	0	1	1	0	1	2	1	0	1	0	0	1	0
112	Foreigner Student	Phd	Single	Asia	5	5	5	4	5	4	4	4	4	4	4	4	4	4	4	3	3	2	2	4	1	1	1	1	1	1	1	1	1	1	1	0	1	0	1	0	1	5	1	0	0	1	0	1	1
113	Foreigner Student	Phd	Single	Asia	5	4	4	4	4	4	4	4	4	5	3	4	4	3	4	4	4	3	2	3	1	1	1	1	1	1	1	1	1	1	1	0	0	0	0	0	0	5	1	1	1	1	0	1	1
114	Foreigner Student	Phd	Single	Other	5	4	4	5	5	5	5	5	5	5	2	1	1	1	1	3	1	3	1	3	1	1	1	1	1	1	1	1	1	1	1	0	0	0	0	0	0	4	1	0	1	1	0	0	1
115	Foreigner Student	Master's	Single	Asia	1	1	4	4	4	4	4	4	4	4	2	2	2	2	2	2	2	2	2	2	1	1	1	1	1	1	1	1	1	1	0	0	0	0	0	0	0	3	1	1	1	1	0	0	1
116	Foreigner Student	Phd	Single	Asia	4	4	5	4	5	5	5	5	5	5	4	4	4	4	4	4	4	1	1	2	1	1	1	1	1	1	1	1	1	1	1	0	0	0	0	0	0	1	1	1	0	1	1	0	1
117	Foreigner Student	Undergraduate	Single	Asia	4	4	5	4	4	5	4	5	4	5	3	1	1	3	2	2	2	1	1	4	1	1	1	0	1	1	0	1	0	0	0	1	1	0	0	0	0	3	0	0	0	1	1	0	1
118	Foreigner Student	Master's	Single	Asia	5	5	5	5	5	5	5	5	5	5	2	2	2	2	2	2	2	2	1	2	1	1	1	1	0	1	1	1	1	1	1	0	0	0	0	0	0	5	1	0	1	1	0	0	1
119	Foreigner Student	Phd	Single	Asia	4	4	3	4	3	4	4	3	3	4	3	3	4	4	3	2	2	1	1	3	1	1	1	1	1	1	1	1	1	1	1	0	0	0	0	0	0	3	1	1	1	1	1	0	1
120	Foreigner Student	Undergraduate	Single	Africa	2	2	2	3	2	2	2	3	2	2	3	4	3	3	3	2	2	4	2	3	0	1	1	1	1	1	1	1	1	1	0	0	0	0	0	0	0	4	0	0	1	1	1	1	1
121	Foreigner Student	Phd	Single	Asia	4	4	4	5	5	4	3	4	4	4	2	1	2	3	2	3	2	1	3	3	1	1	1	0	1	1	1	1	0	1	1	0	0	0	0	0	0	5	1	0	0	0	0	0	1
122	Foreigner Student	Phd	Married	Asia	5	4	4	5	4	4	4	4	4	4	4	2	2	2	2	2	2	4	2	4	1	1	0	1	1	1	1	1	1	1	0	0	0	0	0	0	0	5	1	1	0	1	0	1	1
123	Foreigner Student	Master's	Single	Other	4	3	4	3	4	4	4	4	5	5	5	5	4	2	3	3	3	3	1	2	1	1	1	1	1	1	1	1	1	1	0	0	0	0	0	0	0	4	0	0	0	1	0	0	1
124	Foreigner Student	Phd	Single	Asia	5	5	5	5	5	4	4	4	5	5	2	4	4	2	3	4	4	2	2	2	1	1	1	1	1	1	1	1	1	1	1	0	0	0	0	0	0	3	1	0	0	1	0	0	1
125	Foreigner Student	Phd	Married	Asia	5	5	5	5	5	5	5	5	5	5	4	4	2	2	4	4	4	3	1	4	1	0	0	1	0	1	1	1	1	1	0	0	0	0	0	0	0	5	1	1	1	1	0	0	1
126	Foreigner Student	Master's	Married	Africa	4	3	4	4	5	4	5	4	4	3	2	4	2	1	2	1	3	2	1	4	1	1	0	1	1	1	1	1	1	1	1	0	0	0	0	0	0	5	1	1	1	1	1	1	1
127	Foreigner Student	Master's	Single	Middle East	3	3	3	3	3	3	3	4	3	3	3	3	4	1	2	2	2	4	5	4	1	1	1	1	1	1	1	1	1	1	1	0	0	0	0	0	0	4	0	0	0	1	0	1	0
128	Foreigner Student	Master's	Single	Asia	5	5	5	5	5	5	5	5	4	4	2	2	1	1	1	1	2	3	1	2	0	1	1	1	1	1	1	1	1	1	1	0	0	0	0	0	0	3	1	0	0	1	1	0	1
129	Foreigner Student	Master's	Single	Asia	5	4	5	4	4	4	4	4	4	4	3	2	3	3	2	2	1	2	2	2	1	1	1	1	0	1	1	1	0	1	1	0	0	0	0	0	0	5	1	0	0	1	1	0	1
130	Foreigner Student	Master's	Single	Asia	4	3	3	4	4	4	3	3	3	4	4	4	4	4	3	4	3	3	3	3	0	1	1	1	1	1	1	1	1	1	1	0	0	0	0	0	0	4	1	0	1	1	1	1	0
131	Foreigner Student	Phd	Single	Asia	5	5	4	4	5	5	5	5	4	4	2	2	2	2	1	2	2	2	2	4	1	1	1	1	1	1	1	1	1	1	1	0	0	0	0	0	0	4	1	0	1	1	0	1	0
132	Foreigner Student	Phd	Single	Asia	5	4	4	4	4	4	4	4	4	4	4	2	3	2	3	3	2	3	1	4	1	1	1	1	1	1	1	1	1	1	1	0	0	0	0	0	0	4	0	1	1	1	1	0	0
133	Foreigner Student	Master's	Single	Africa	4	4	4	4	4	3	4	5	4	4	3	4	4	4	4	4	4	4	1	2	1	1	1	1	1	1	1	0	1	1	1	0	0	0	0	0	0	2	1	0	1	1	1	1	1
134	Foreigner Student	Master's	Single	Asia	4	4	4	4	4	4	4	4	4	4	1	1	1	1	1	1	1	2	5	5	1	1	0	1	1	1	1	1	1	1	1	0	0	0	0	0	0	4	0	0	1	1	1	1	0
135	Foreigner Student	Undergraduate	Single	Africa	5	5	5	5	5	5	5	5	5	5	5	3	3	3	3	3	4	1	2	4	1	1	1	1	0	1	1	1	1	1	1	0	0	0	0	0	0	5	1	0	1	1	1	1	1
136	Foreigner Student	Master's	Married	Asia	1	1	2	2	3	3	2	3	2	2	3	2	2	2	2	2	1	2	1	4	0	1	1	1	1	1	1	1	1	1	1	0	0	0	0	0	0	4	0	0	1	1	1	1	0
137	Foreigner Student	Phd	Single	Asia	2	3	3	2	3	4	3	2	2	3	4	2	2	2	2	2	3	4	3	4	1	1	1	1	1	1	1	1	1	1	1	0	0	0	0	0	0	2	1	0	0	1	1	0	0
138	Foreigner Student	Phd	Single	Other	5	5	4	4	4	4	4	4	4	4	2	2	2	2	2	2	2	2	2	2	1	1	1	1	1	1	1	1	1	1	1	0	0	0	0	0	0	3	1	0	1	1	0	0	0
139	Foreigner Researcher	Master's	Married	Asia	4	4	4	3	4	4	3	4	3	3	4	4	4	4	4	3	4	3	2	3	1	1	1	1	1	1	1	1	1	1	1	0	0	0	0	0	0	4	1	0	0	1	0	0	1
140	Foreigner Student	Phd	Single	Africa	5	5	3	5	5	4	4	5	5	4	4	5	4	3	3	3	3	2	1	2	0	1	1	1	1	1	1	1	1	1	0	0	0	0	0	0	0	4	1	0	0	1	0	0	1
141	Foreigner Teacher	Phd	Married	Asia	5	5	5	5	5	5	5	5	5	5	1	1	1	1	1	1	1	1	1	5	1	1	1	1	1	1	1	1	1	1	1	0	0	0	0	0	0	4	1	0	1	1	0	0	1
142	Foreigner Student	Undergraduate	Single	Asia	4	4	4	4	4	5	4	4	4	4	4	3	4	4	4	3	4	2	2	2	1	1	1	1	1	1	1	1	1	1	1	0	0	0	0	0	0	4	0	1	0	0	1	0	1
143	Foreigner Student	Phd	Married	Asia	5	5	4	4	5	4	5	5	4	5	3	2	3	3	3	3	3	3	2	3	1	1	1	1	1	1	1	1	1	1	0	0	0	0	0	0	0	3	0	0	1	0	1	0	1
144	Foreigner Student	Master's	Single	Asia	1	1	1	1	1	3	1	1	1	1	2	2	2	3	3	3	3	5	5	4	1	1	1	1	1	1	1	1	0	1	1	0	0	0	0	0	0	1	1	0	1	0	0	0	1
145	Foreigner Student	Phd	Single	Asia	5	5	4	4	4	4	5	5	5	5	3	4	4	4	4	3	4	2	1	4	1	1	1	1	1	1	1	1	1	1	0	0	0	0	0	0	0	4	1	0	1	1	0	0	1
146	Foreigner Student	Master's	Single	Asia	5	5	5	5	5	5	5	5	5	5	2	1	1	1	1	2	2	1	1	2	1	1	1	1	1	1	1	1	0	1	1	0	0	0	0	0	0	1	1	1	0	1	0	0	0
147	Foreigner Student	Phd	Single	Asia	5	5	4	3	5	5	5	5	5	5	4	4	4	3	3	3	3	1	2	3	1	1	0	1	1	1	1	1	1	0	1	0	0	0	0	0	0	5	1	0	1	1	0	0	1
148	Foreigner Student	Phd	Married	Asia	5	5	4	5	5	5	3	3	3	5	1	1	1	1	1	1	1	1	1	5	1	1	0	1	1	1	1	1	1	1	1	0	0	0	0	0	0	5	1	1	1	1	0	0	1
149	Foreigner Student	Phd	Single	Other	5	5	5	5	5	5	5	5	5	4	3	3	4	3	3	2	4	3	2	4	1	1	0	0	1	1	1	1	1	0	0	1	0	0	1	1	0	5	1	0	0	1	1	0	0
150	Foreigner Student	Undergraduate	Single	Asia	4	4	3	3	4	3	3	4	4	4	5	4	4	3	4	3	4	5	4	3	1	1	1	1	1	1	1	1	1	1	1	0	0	0	0	0	0	1	0	1	0	0	1	0	1
151	Foreigner Student	Phd	Single	Asia	4	4	3	4	4	4	4	4	4	4	2	3	2	3	2	2	1	3	2	5	1	1	1	1	1	1	1	1	1	1	1	0	0	0	0	0	0	3	0	0	1	1	0	0	0
152	Foreigner Student	Phd	Single	Asia	4	4	3	4	4	4	3	3	3	3	2	2	2	2	2	2	1	2	2	4	1	1	1	1	1	1	1	0	1	1	1	0	0	0	0	0	0	1	1	1	1	1	0	1	1
153	Foreigner Student	Phd	Married	Asia	4	4	4	4	4	4	4	4	4	4	2	2	2	2	2	2	2	2	2	3	1	1	1	1	1	1	1	1	1	1	0	0	0	0	0	0	0	4	1	0	1	1	0	1	1
154	Foreigner Student	Undergraduate	Single	Asia	5	5	5	5	5	5	5	5	5	5	2	2	2	1	1	2	2	2	1	3	1	1	1	1	1	1	0	1	0	1	1	0	0	0	0	0	0	4	1	0	0	1	1	1	1
155	Foreigner Student	Master's	Single	Asia	5	5	5	5	3	5	5	5	5	5	4	4	4	5	5	5	4	3	3	4	1	1	1	1	1	1	1	1	1	1	1	0	0	0	0	0	0	5	1	0	0	1	0	0	1
156	Foreigner Student	Undergraduate	Single	Asia	4	4	4	4	4	4	4	4	4	4	4	4	4	3	2	3	4	4	3	4	1	1	1	1	1	1	1	1	1	1	1	0	0	0	0	0	0	3	1	0	0	1	1	0	1
157	Foreigner Student	Master's	Single	Africa	1	2	1	1	4	4	4	4	5	5	5	1	1	1	1	1	1	1	1	5	1	1	0	1	1	1	1	1	0	1	1	0	0	0	0	0	0	1	0	0	0	1	0	1	1
158	Foreigner Student	Phd	Single	Asia	5	5	5	5	5	5	5	5	5	5	1	1	1	1	1	1	1	1	1	5	1	1	1	1	1	1	1	1	1	1	1	0	0	0	0	0	0	1	1	0	0	1	0	0	0
159	Foreigner Student	Master's	Married	Africa	2	4	2	2	2	1	1	2	1	1	4	4	4	4	4	4	4	2	1	1	1	1	1	1	0	1	1	1	1	1	1	0	0	0	0	0	1	5	1	1	1	1	0	1	1
160	Foreigner Student	Master's	Single	Asia	3	4	3	3	3	4	4	4	3	3	1	2	2	2	1	1	1	1	3	1	1	1	1	1	1	1	1	0	1	1	0	0	0	0	0	0	0	1	1	0	1	1	1	1	0
161	Foreigner Student	Phd	Married	Asia	5	4	4	3	3	4	3	2	4	4	3	3	3	2	2	2	2	2	3	2	1	1	0	1	0	0	0	0	0	0	0	0	0	0	0	0	0	2	1	0	1	0	0	0	1
162	Foreigner Student	Phd	Single	Other	3	4	4	3	4	4	4	1	1	3	5	5	5	5	5	3	5	3	1	1	1	1	1	1	0	1	1	1	1	0	1	0	1	0	0	1	1	4	1	0	1	1	0	1	1
163	Foreigner Student	Master's	Married	America	1	1	1	1	1	1	1	1	1	1	5	5	5	5	5	5	5	5	5	1	1	1	0	1	0	1	1	1	1	1	0	0	0	0	0	1	1	5	1	0	0	1	0	1	1
164	Foreigner Student	Master's	Single	Africa	4	4	4	4	5	4	3	5	4	3	2	2	2	2	3	2	2	2	1	3	1	1	1	1	1	1	1	1	1	0	0	0	0	0	0	0	0	3	1	1	1	1	1	1	1
165	Foreigner Student	Phd	Single	Asia	5	5	5	5	5	5	5	5	5	5	1	1	1	1	1	2	1	3	1	5	0	1	1	1	1	1	1	1	0	1	0	0	0	0	0	0	0	5	1	0	0	1	0	0	1
166	Foreigner Student	Phd	Married	Middle East	1	1	3	3	3	4	4	3	4	5	2	3	1	3	1	5	4	3	4	3	1	1	1	1	1	1	1	1	1	1	1	0	0	0	0	1	0	3	0	0	1	1	0	0	1
167	Foreigner Student	Undergraduate	Single	Asia	5	5	5	5	5	5	5	5	5	5	2	1	1	1	1	1	1	1	1	5	1	1	1	1	1	1	1	1	1	1	1	0	0	0	0	0	0	5	1	0	1	1	0	1	1
168	Foreigner Student	Undergraduate	Single	Asia	5	5	5	5	5	5	5	4	5	5	1	1	1	3	1	1	2	2	1	4	1	1	0	0	1	1	1	1	1	1	0	0	0	0	0	0	0	1	0	1	1	1	0	0	1
169	Foreigner Student	Phd	Single	Asia	4	4	4	4	4	3	3	5	4	3	2	1	1	1	1	1	2	2	2	4	1	1	1	1	1	1	1	1	1	1	1	0	0	0	0	0	0	4	1	1	1	1	0	0	1
170	Foreigner Student	Phd	Married	Africa	2	4	2	4	2	2	2	4	2	3	5	4	5	4	5	4	5	5	5	3	1	1	1	1	0	1	1	1	1	1	0	0	0	0	0	0	0	4	1	0	0	1	0	1	1
171	Foreigner Student	Master's	Married	Africa	4	4	4	4	3	3	4	4	2	3	4	4	3	4	2	3	5	4	3	4	0	1	0	1	1	1	1	1	1	1	0	0	0	0	0	0	0	4	1	1	1	1	0	1	0
172	Foreigner Student	Phd	Married	Asia	5	5	4	4	5	5	3	5	5	4	2	2	1	3	2	3	2	2	3	5	1	1	1	1	1	1	1	1	1	1	1	0	0	0	0	0	0	5	1	0	0	1	0	0	1
173	Foreigner Student	Phd	Single	Asia	1	1	1	1	1	1	1	1	1	1	3	3	3	3	3	3	3	5	5	3	1	1	1	1	1	1	1	1	1	1	1	0	0	0	0	0	0	1	0	0	1	1	1	0	1
174	Foreigner Student	Master's	Single	Asia	5	5	5	5	5	5	5	5	5	5	1	1	1	1	1	1	1	1	1	1	1	1	1	1	1	1	1	1	1	1	1	0	0	0	0	0	0	5	1	1	1	1	1	0	1
175	Foreigner Student	Undergraduate	Single	Asia	5	5	5	5	5	5	5	5	5	5	1	1	1	3	1	3	1	2	3	3	1	1	1	1	1	1	1	1	1	1	0	0	0	0	0	0	0	5	0	0	0	1	0	0	1
176	Foreigner Student	Undergraduate	Single	Other	5	4	4	1	3	4	4	4	2	2	5	4	4	4	4	4	2	4	2	2	1	1	1	1	1	1	1	0	1	1	0	0	0	0	0	0	0	5	1	0	1	1	1	0	1
177	Foreigner Student	Undergraduate	Single	Middle East	5	5	5	5	5	5	3	5	5	4	2	3	3	3	3	2	3	2	1	3	1	1	1	1	1	1	1	1	1	1	1	0	0	0	0	0	0	1	0	0	1	1	0	0	1
178	Foreigner Student	Phd	Single	Asia	4	4	4	4	4	4	4	4	4	3	1	1	1	2	2	2	1	1	2	1	1	1	1	1	1	1	1	1	1	1	0	0	0	0	0	0	0	4	1	0	0	1	0	0	1
179	Foreigner Student	Master's	Single	Asia	5	5	4	4	5	4	4	4	4	4	3	2	2	2	2	2	2	2	1	4	1	1	1	1	1	1	1	1	1	1	1	0	0	0	0	1	1	4	1	0	0	1	0	0	1
180	Foreigner Student	Phd	Single	Asia	4	4	5	5	5	5	4	5	5	5	2	1	1	2	2	2	2	1	1	4	1	1	1	1	1	1	1	1	1	1	1	0	0	0	0	0	0	3	0	0	1	1	0	0	1
[truncated: 16 more columns]
